# Supplementary material for: IRE1 RNase controls CD95-mediated cell death
Source: EMBO Rep. 2024 Feb 21;25(4):13. doi: 10.1038/s44319-024-00095-9 (PMC11014915; doi:10.1038/s44319-024-00095-9)
Supplement: Supplementary file 2 — Source Data Fig. 1 [file 44319_2024_95_MOESM2_ESM.zip › Source data Figure 1/Source data Figure 1ABDF.xlsx]

## Sheet: Figure 1
	Figure 1
	Panel 1A	U87 WT	U87 IRE1 DN	RADH 85 EV	RADH 85 IRE1 Q780*	RADH 85 IRE1 WT	RADH 87 EV	RADH 87 IRE1 Q780*	RADH 87 IRE1 WT
	R1	1	1.684242	1	2.60558131	0.33464387	1	5.03133729	0.51182035
	R2	1	1.17719	1	2.00679767	0.22392857	1	6.71286515	0.33064188
	R3	1	1.832723	1	1.89992122	0.0265196	1	2.42454548	0.24927376
	R4	1	1.717735
	R5	1	2.03700709
	Mean	1	1.69	1	2.17076673333333	0.19503068	1	4.72291597333333	0.363911996666667
	SEM	0	0.142225175838558	0	0.219585542141333	0.0901137382711377	0	1.247499389373	0.0775947882214976
	Panel 1B	U87 WT	U87 IRE1 DN	RADH 85 EV	RADH 85 IRE1 Q780*	RADH 85 IRE1 WT	RADH 87 EV	RADH 87 IRE1 Q780*	RADH 87 IRE1 WT
	R1	2023-01-20	2023-02-26	11	19.4	8.5	7.7	8.9	6.2
	R2	2023-01-23	2023-08-26	10	17.3	8.5	5.4	9.7	7.6
	R3	2023-09-22	2023-05-27	15	17.7	11.4	7.9	11.1	8.3
	R4	2023-07-19	2023-04-27				6	9.8	8
	Mean	21.45	26.98	12	18.13	9.467	6.75	9.875	7.525
	SEM	1900-03-02 08:12:11	1900-02-06 17:12:17	1.528	0.6438	0.9667	0.6198	0.4553	0.4644
					EV vs IRE1Q*	IRE1 WT vs IRE1Q*		EV vs IRE1Q*	IRE1 WT vs IRE1Q*
	P value	0.001126			0.018416	0.003549		0.0054	0.0263
		Unpaired t.test		One-way ANOVA (Tukey)			One-way ANOVA (Tukey)
	Panel 1D	U87 TM DMSO	R1	R2	R3	Mean	SEM
		0	100	100	100	100	0
		8	108.727403	84.0004969	77.7462116	90.1580371666667	9.45859453517585
		24	85.8397128	75.2787297	69.0610454	76.7264959666667	4.89737822044031
		48	104.436254	76.145159	73.1931884	84.5915338	9.95888585582468
		U87 TM MKC
		0	100	100	100	100	0
		8	89.0275296	93.3926207	143.497856	108.639335433333	17.4747517593276
		24	92.4431207	106.244101	131.436249	110.0411569	11.4153294416742
		48	111.172623	161.734892	209.321673	160.743062666667	28.3375298737997
	Panel 1F	U87 TG DMSO	R1	R2	R3	Mean	SEM
		0	100	100	100	100	0
		8	90.4658778	86.2353771	104.427292	93.7095156333333	5.49628152261703
		24	70.6581148	59.169113	76.2903575	68.7058617666667	5.03794674567644
		48	72.0801913	59.6541979	96.581646	76.1053450666667	10.8483562952878
		U87 TG MKC
		0	100	100	100	100	0
		8	98.8235442	100.836296	92.1628668	97.2742356666667	2.62090068617945
		24	108.577804	79.2542036	84.1913157	90.6744411	9.06442811799346
		48	121.211317	86.6305021	187.900412	131.914077033333	29.7198612997934
