# Supplementary material for: IRE1 RNase controls CD95-mediated cell death
Source: EMBO Rep. 2024 Feb 21;25(4):13. doi: 10.1038/s44319-024-00095-9 (PMC11014915; doi:10.1038/s44319-024-00095-9)
Supplement: Supplementary file 3 — Source Data Fig. 2 [file 44319_2024_95_MOESM3_ESM.zip]

Archive with 6 entries (5 files):
- Source data Figure 2/
- __MACOSX/._Source data Figure 2
- Source data Figure 2/Source data Figure 2ACD.xlsx
- __MACOSX/Source data Figure 2/._Source data Figure 2ACD.xlsx
- Source data Figure 2/Source dataFigure 2B.pdf
- __MACOSX/Source data Figure 2/._Source dataFigure 2B.pdf
