# Supplementary material for: IRE1 RNase controls CD95-mediated cell death
Source: EMBO Rep. 2024 Feb 21;25(4):13. doi: 10.1038/s44319-024-00095-9 (PMC11014915; doi:10.1038/s44319-024-00095-9)
Supplement: Supplementary file 3 — Source Data Fig. 2 [file 44319_2024_95_MOESM3_ESM.zip › Source data Figure 2/Source data Figure 2ACD.xlsx]

## Sheet: Figure 2
	Figure 2
	Panel 2A	CD95 mRNA
		0 mg IRE1	0.5 mg IRE1	1 mg IRE1
	R1	0.00197941	0.00056536	0.00087675
	R2	0.00195165	0.00063169	0.00080985
	R3	0.00148645	0.00070688	0.00077309
	Mean	0.001806	0.0006346	0.0008199
	SEM	0.0001599	0.00004088	0.00003034
			0 vs 0.5 mg IRE1	0 vs 1 mg IRE1
	P value		0.0003	0.0007
			One-way ANOVA (Dunnett)
	Panel 2C	CD95 mRNA (CAACAA site)
		0 mg IRE1	0.5 mg IRE1	1 mg IRE1
	R1	0.00343631	0.00237084	0.003013022
	R2	0.00511414	0.00282992	0.00299507
	R3	0.00202466	0.00144575	0.0015616
	Mean	0.003525	0.002216	0.002523
	SEM	0.000893	0.0004071	0.0004808
			0 vs 0.5 mg IRE1	0 vs 1 mg IRE1
	P value		0.3107	0.4702
			One-way ANOVA (Dunnett)
	Panel 2D	CD95 mRNA (CUGCAU site)
		0 mg IRE1	0.5 mg IRE1	1 mg IRE1
	R1	0.00286767	0.00104112	0.00013407
	R2	0.00571655	0.00185763	0.00174689
	R3	0.00494898	0.00241386	0.0007034
	Mean	0.004511	0.001771	0.0008615
	SEM	0.000851	0.0003986	0.0004722
			0 vs 0.5 mg IRE1	0 vs 1 mg IRE1
	P value		0.0331	0.0096
			One-way ANOVA (Dunnett)
