# Supplementary material for: IRE1 RNase controls CD95-mediated cell death
Source: EMBO Rep. 2024 Feb 21;25(4):13. doi: 10.1038/s44319-024-00095-9 (PMC11014915; doi:10.1038/s44319-024-00095-9)
Supplement: Supplementary file 4 — Source Data Fig. 3 [file 44319_2024_95_MOESM4_ESM.zip]

Archive with 10 entries (9 files):
- Source data Figure 3/
- __MACOSX/._Source data Figure 3
- Source data Figure 3/.DS_Store
- __MACOSX/Source data Figure 3/._.DS_Store
- Source data Figure 3/Source data Figure 3ABD.xlsx
- __MACOSX/Source data Figure 3/._Source data Figure 3ABD.xlsx
- Source data Figure 3/Source data Figure 3E.tif
- __MACOSX/Source data Figure 3/._Source data Figure 3E.tif
- Source data Figure 3/Source data_Figure 3C.tif
- __MACOSX/Source data Figure 3/._Source data_Figure 3C.tif
