# Supplementary material for: IRE1 RNase controls CD95-mediated cell death
Source: EMBO Rep. 2024 Feb 21;25(4):13. doi: 10.1038/s44319-024-00095-9 (PMC11014915; doi:10.1038/s44319-024-00095-9)
Supplement: Supplementary file 4 — Source Data Fig. 3 [file 44319_2024_95_MOESM4_ESM.zip › Source data Figure 3/Source data Figure 3ABD.xlsx]

## Sheet: Figure 3
	Figure 3
	Panel 3A	IC50 Tunicamycin		IC50 Thapsigargin		IC50 Brefeldin A		IC50 MG-132
		si CTRL	si CD95	si CTRL	si CD95	si CTRL	si CD95	si CTRL	si CD95
	R1	37.87	149.8	3.148	2.251	9.717	9.27	0.7714	0.8857
	R2	27.73	109.9	3.337	9.932	7.048	7.881	0.511	0.566
	R3	36.09	130.9	4.767	6.993	13.93	11.22	0.4335	1.091
	R4					20.38	16.22	0.3402	0.583
	Mean	33.9	130.2	3.751	6.392	12.77	11.15	0.514	0.7814
	SEM	3.126	11.52	0.5111	2.238	2.906	1.824	0.09262	0.1267
	P value	0.0013		0.3139		0.6533		0.1392
		Unpaired t.test		Unpaired t.test		Unpaired t.test		Unpaired t.test
	Panel 3B	U87
	CD95L (hrs)	WT					IRE1 DN
		R1	R2	R3	Mean	SEM	R1	R2	R3	Mean	SEM
	0	10.79911	7.260727	3.286493	7.11544333333333	2.16992196902887	16.54146	7.757427	6.347857	10.2155813333333	3.18900598804007
	2	16.50357	12.10431	6.633004	11.7469613333333	2.85498347002017	25.23096	10.52183	10.52858	15.4271233333333	4.90191872061793
	4	18.44941	16.806	9.893337	15.0495823333333	2.62140856285105	38.19801	21.15983	21.34447	26.90077	5.64887147123506
	6	23.85807	22.47695	14.56119	20.2987366666667	2.89634565315983	51.81573	31.58308	34.16333	39.18738	6.35795670289075
	8	29.21921	27.24483	16.6784	24.3808133333333	3.89315306935281	61.32697	39.68842	42.80004	47.9384766666667	6.75424212522852
	10	33.77522	29.22234	17.7784	26.92532	4.75856379553047	67.56068	45.11386	45.49989	52.72481	7.4187719959326
	12	35.47914	30.40343	18.39209	28.0915533333333	5.06624120089814	69.10014	46.93654	46.60205	54.21291	7.4442412573904
	Panel 3D	RADH85
	CD95L (hrs)	EV						IRE1 Q780*						IRE1 WT
		R1	R2	R3	R4	Mean	SEM	R1	R2	R3	R4	Mean	SEM	R1	R2	R3	R4	Mean	SEM
	0	4.454748	4.84665	8.800912	6.340695	6.11075125	0.984468457394934	5.732234	6.590432	8.093583	13.77837	8.54865475	2.56007402475588	3.798044	6.447175	9.70876	12.57569	8.13241725	1.91168255096287
	2	5.581987	5.495066	10.02566	10.1087	7.80285325	1.30753992845288	9.791175	9.463836	12.59525	68.98725	25.20937775	20.6609994057715	5.009702	7.71953	10.28097	15.91993	9.732533	2.32633435743783
	4	10.0149	9.889771	14.09819	26.03218	15.00876025	3.80227576922712	40.25321	39.25596	38.74349	83.87142	50.53102	15.7230642266947	10.6623	14.45527	17.43573	31.32062	18.46848	4.50265084735833
	6	13.66983	16.58681	17.67942	31.17221	19.7770675	3.8915023922567	50.33499	53.90748	47.1655	79.07568	57.6209125	10.299651665892	17.63323	21.41958	26.84591	42.56136	27.11502	5.48485960003687
	8	14.54933	20.79908	20.2742	31.98651	21.90228	3.64720512997967	44.68493	47.12026	41.70892	75.12463	52.159685	10.9382734361118	17.93806	21.69472	30.35905	43.79224	28.4460175	5.7384915782291
	10	15.20944	22.63781	22.15802	30.75271	22.689495	3.17872872851842	41.6165	42.49186	39.38543	74.03335	49.381785	11.6575975789189	17.82445	20.55027	31.85442	43.27412	28.375815	5.8211585511341
	12	15.43468	23.31684	23.41412	30.76682	23.233115	3.13065584398728	40.48194	40.5484	38.63034	72.9069	48.141895	11.6912447874831	18.73703	20.45757	32.22558	41.69881	28.2797475	5.38431944495058
