# Supplementary material for: IRE1 RNase controls CD95-mediated cell death
Source: EMBO Rep. 2024 Feb 21;25(4):13. doi: 10.1038/s44319-024-00095-9 (PMC11014915; doi:10.1038/s44319-024-00095-9)
Supplement: Supplementary file 5 — Source Data Fig. 4 [file 44319_2024_95_MOESM5_ESM.zip]

Archive with 24 entries (22 files):
- Source data Figure 4/
- __MACOSX/._Source data Figure 4
- Source data Figure 4/.DS_Store
- __MACOSX/Source data Figure 4/._.DS_Store
- Source data Figure 4/Figure 4BC/
- __MACOSX/Source data Figure 4/._Figure 4BC
- Source data Figure 4/Source data Figure 4BC.xlsx
- __MACOSX/Source data Figure 4/._Source data Figure 4BC.xlsx
- Source data Figure 4/Figure 4BC/886_CC3.jpg
- __MACOSX/Source data Figure 4/Figure 4BC/._886_CC3.jpg
- Source data Figure 4/Figure 4BC/791_represCD95x20.jpg
- __MACOSX/Source data Figure 4/Figure 4BC/._791_represCD95x20.jpg
- Source data Figure 4/Figure 4BC/886_CC3_zoom.jpg
- __MACOSX/Source data Figure 4/Figure 4BC/._886_CC3_zoom.jpg
- Source data Figure 4/Figure 4BC/869_CC3.jpg
- __MACOSX/Source data Figure 4/Figure 4BC/._869_CC3.jpg
- Source data Figure 4/Figure 4BC/869_CC3_zoom.jpg
- __MACOSX/Source data Figure 4/Figure 4BC/._869_CC3_zoom.jpg
- Source data Figure 4/Figure 4BC/791_represx5.jpg
- __MACOSX/Source data Figure 4/Figure 4BC/._791_represx5.jpg
- Source data Figure 4/Figure 4BC/823_represx20.jpg
- __MACOSX/Source data Figure 4/Figure 4BC/._823_represx20.jpg
- Source data Figure 4/Figure 4BC/823_repres_CD95x5.jpg
- __MACOSX/Source data Figure 4/Figure 4BC/._823_repres_CD95x5.jpg
