# Supplementary material for: IRE1 RNase controls CD95-mediated cell death
Source: EMBO Rep. 2024 Feb 21;25(4):13. doi: 10.1038/s44319-024-00095-9 (PMC11014915; doi:10.1038/s44319-024-00095-9)
Supplement: Supplementary file 5 — Source Data Fig. 4 [file 44319_2024_95_MOESM5_ESM.zip › Source data Figure 4/Source data Figure 4BC.xlsx]

## Sheet: Figure 4
	Figure 4
	Panel 4B	Vehicle		MKC-8866
		Mouse 1	12.78	Mouse 5	9.56
		Mouse 2	14.3	Mouse 6	8.2
		Mouse 3	21.56	Mouse 7	7.7
		Mouse 4	24.66	Mouse 8	11.64
	Mean		18.33		9.275
	SEM		2.851		0.8808
			Vehicle vs MKC
	P value		0.0286
			Mann-Whitney test
	Panel 4C	Vehicle + Jo2						MKC-8866+ Jo2
		Mouse 9	15.5	19.8	17.4	18.2	15.2	Mouse 19	6.2	6.3	9	8.8	5.4
		Mouse 10	18.3	18.8	27	25.8	29.3	Mouse 20	4.7	6.3	7	5.8	4.6
		Mouse 11	30.6	35.5	27.8	27.3	28.3	Mouse 21	7.8	7.4	11.4	6.1	4.3
		Mouse 12	26.9	22.6	30.4	28.7	26.2	Mouse 22	12.4	8.3	7.9	6	8.5
		Mouse 13	22.9	36.4	25.9	23.1	19.9	Mouse 23	11.4	14.1	10.7	14.9	9.3
		Mouse 14	16.4	16.4	27.9	26.9	20.1	Mouse 24	0.01	0.01	0	0.008	0.006
		Mouse 15	19.8	24.7	27.1	21.2	28.3	Mouse 25	9.8	4.7	11.3	13.4	14.3
		Mouse 16	17.1	22.4	22.4	18.9	17.7	Mouse 26	17.3	19.4	15.4	19.1	15
		Mouse 17	8.6	14.9	14.3	16.8	13.7	Mouse 27	11.6	13.1	14	13.6	8
		Mouse 18	23.8	21.9	17.6	29.8	31	Mouse 28	10.8	7	11.9	10.3	5.9
	Mean	22,7500 9,01068						9.01068
	SD	4.81673						4.56719
							Vehicle Jo2 vs MKC Jo2
	P-value						0.000043
							Mann-Whitney test
