# Supplementary material for: IRE1 RNase controls CD95-mediated cell death
Source: EMBO Rep. 2024 Feb 21;25(4):13. doi: 10.1038/s44319-024-00095-9 (PMC11014915; doi:10.1038/s44319-024-00095-9)
Supplement: Supplementary file 6 — Source Data Fig. 5 [file 44319_2024_95_MOESM6_ESM.zip]

Archive with 10 entries (9 files):
- Source data Figure 5/
- __MACOSX/._Source data Figure 5
- Source data Figure 5/.DS_Store
- __MACOSX/Source data Figure 5/._.DS_Store
- Source data Figure 5/Source data_Figure 5ABCEFG.tif
- __MACOSX/Source data Figure 5/._Source data_Figure 5ABCEFG.tif
- Source data Figure 5/Source data Figure 5BDHI.xlsx
- __MACOSX/Source data Figure 5/._Source data Figure 5BDHI.xlsx
- Source data Figure 5/Figure 5 additional replicates.tif
- __MACOSX/Source data Figure 5/._Figure 5 additional replicates.tif
