# Supplementary material for: IRE1 RNase controls CD95-mediated cell death
Source: EMBO Rep. 2024 Feb 21;25(4):13. doi: 10.1038/s44319-024-00095-9 (PMC11014915; doi:10.1038/s44319-024-00095-9)
Supplement: Supplementary file 6 — Source Data Fig. 5 [file 44319_2024_95_MOESM6_ESM.zip › Source data Figure 5/Source data Figure 5BDHI.xlsx]

## Sheet: Figure 5
	Figure 5
	Panel 5B	U87
	CD95L (ng/mL)	EV					XBP1s
		R1	R2	R3	Mean	SEM	R1	R2	R3	Mean	SEM
	0	100	100	100	100	0	100	100	100	100	0
	1.95312	98	84	85	89	4.50925	88	62	74	74.6667	7.51295
	7.8125	85	77	72	78	3.78594	72	40	55	55.6667	9.24362
	31.25	59	61	54	58	2.08167	44	24	32	33.3333	5.81187
	125	44	42	38	41.3333	1.76383	20	18	22	20	1.1547
	500	29	29	24	27.3333	1.66667	9	13	14	12	1.52753
	Panel 5D	U87
	Time (hours)	DMSO 72h					MKC 72h
		R1	R2	R3	Mean	SEM	R1	R2	R3	Mean	SEM
	0h	0.484441	0.762873	0.638883	0.628732	0.0805365	0.450771	0.730353	0.833355	0.671493	0.114296
	2h	0.731009	1.15229	1.0719	0.985066	0.129131	0.728372	1.12149	1.4189	1.08959	0.199974
	4h	2.0561	4.09039	2.86592	3.00413	0.591302	1.84896	3.19188	3.91132	2.98405	0.60435
	6h	5.19082	10.2339	7.67078	7.69851	1.45589	5.14208	8.45731	10.7921	8.13051	1.6392
	8h	9.07066	17.1022	12.759	12.9773	2.32106	10.5001	14.0358	17.1739	13.9033	1.92771
	10h	13.048	22.9275	17.3171	17.7642	2.8607	13.4573	19.1022	21.8385	18.1327	2.46752
	12h	16.3985	26.5428	20.851	21.2641	2.93566	17.0483	23.468	26.1584	22.2249	2.70232
	14h	19.3836	29.203	22.7059	23.7642	2.88356	21.4191	27.3849	28.8187	25.8742	2.26569
	16h	21.4603	31.2301	24.8791	25.8565	2.86234	23.7458	30.8497	31.7452	28.7802	2.53046
	18h	23.155	32.7948	26.3394	27.4297	2.83567	26.9226	34.4281	33.9614	31.7707	2.4278
	20h	25.1004	34.0603	26.7922	28.651	2.74839	29.297	36.6333	36.6311	34.1871	2.44505
	22h	26.1083	35.1686	28.9749	30.084	2.67361	30.5855	38.2072	38.0152	35.6026	2.50919
	24h	26.2057	35.7934	29.2045	30.4012	2.83169	31.5094	40.0205	38.9188	36.8162	2.67242
	Panel 5H	GB		TNBC			Panel 5I	GB		TNBC
		XBP1_score		XBP1_score				RIDD_score		RIDD_score
		high	low	high	low			high	low	high	low
		1.18944	0.507964	-0.547607	-0.938755			-0.0267726	1.18944	-0.938755	-0.547607
		1.54055	0	-0.156459	-0.84488			0	1.54055	-0.84488	-0.156459
		1.75402	-0.68495	1.17344	-0.485023			-0.68495	0.507964	-0.485023	1.76799
		-0.0267726	-2.13772	1.76799	-0.42244			1.14642	1.75402	-0.42244	0.985693
		0.88789	-0.1496	0.985693	0.751004			-2.13772	0.88789	1.17344	-0.860525
		0.493352	-0.201612	-0.438086	-1.18909			-0.1496	0.493352	0.751004	-0.438086
		1.14642	0.28755	-0.625837	-0.860525			-0.201612	0.228691	-1.18909	2.04962
		0.228691	0.345183	2.04962	-0.0625837			0.179131	1.1082	-0.625837	2.04962
		1.1082	-0.900255	2.04962	-1.00134			-0.900255	0.28755	1.25167	-0.203397
		0.179131	-1.79285	1.25167	-0.34421			-1.79285	0.884927	-0.0625837	-0.0782296
		0.884927	-0.56386	-0.203397	2.08091			0.627419	0.345183	-1.00134	1.67411
		1.12946	-0.737065	-0.0782296	-0.234689			-0.737065	1.12946	-0.34421	1.87751
		0.627419	-1.07949	1.67411	-0.563253			-1.40618	-0.56386	0.438086	3.4421
		0.223378	-1.40618	1.87751	0.76665			-0.65971	-1.07949	-0.234689	2.08091
		-0.163599	-0.699562	3.4421	-0.469378			-1.40618	-0.699562	0.76665	2.08091
		-1.46125	-0.65971	0.438086	-0.187751			0.539335	0.223378	-0.469378	-0.563253
		0.0518081	-1.40618	2.08091	-0.0625837			-0.44512	-0.163599	-0.187751	1.22038
		0.612909	0.539335	1.22038	-0.125167			-1.57202	0.379619	0.970047	1.12651
			-0.44512	1.12651	-0.531961			-2.43529	-1.46125	0.719712	0.34421
			-1.57202	0.34421	-0.265981			0.323724	0.0518081	-0.125167	0.469378
			-2.43529	0.970047	-0.0469378			0.612909		-0.0625837	-0.0156459
			0.323724	0.469378	0.0312918			0.0439398		0.328564	-0.0625837
			0.379619	-0.0156459	-0.0782296			-1.37961		0.0312918	-0.531961
			0.0439398	0.719712	-0.860525			-0.256077		-0.0782296	-0.265981
			-1.37961	0.375502	-1.07957			-1.39289		-0.860525	-0.0469378
			-0.256077	-0.0625837	-1.04828					2.20607	0.375502
			-1.39289	0.625837	0.0156459					-1.07957	0.625837
				0.328564						-1.04828	0.140813
				0.140813						1.58024	0.0782296
				0.0782296						0.0156459	0.156459
				2.20607						-0.187751	0.79794176
				0.156459
				1.58024
				0.79794176000000006
				-0.187751
		Mann-Whitney test		Mann-Whitney test				Mann-Whitney test		Mann-Whitney test
		p=4.3e-05		p=4.1e-06				p=0.0025		p=0.015
