# Supplementary material for: IRE1 RNase controls CD95-mediated cell death
Source: EMBO Rep. 2024 Feb 21;25(4):13. doi: 10.1038/s44319-024-00095-9 (PMC11014915; doi:10.1038/s44319-024-00095-9)
Supplement: Supplementary file 7 — Appendix and EV Figures Source Data [file 44319_2024_95_MOESM7_ESM.zip]

Archive with 156 entries (136 files):
- Figure_EV4_SD/
- Figure_EV4_SD/__MACOSX/
- Figure_EV4_SD/__MACOSX/._EV4A source data
- Figure_EV4_SD/__MACOSX/._EV4B source data
- Figure_EV4_SD/__MACOSX/EV4A source data/
- Figure_EV4_SD/__MACOSX/EV4A source data/._EV4A individual files
- Figure_EV4_SD/__MACOSX/EV4A source data/._Figure EV4A_source data.jpg
- Figure_EV4_SD/__MACOSX/EV4A source data/EV4A individual files/
- Figure_EV4_SD/__MACOSX/EV4A source data/EV4A individual files/._actin-1.tif
- Figure_EV4_SD/__MACOSX/EV4A source data/EV4A individual files/._actin-mark.tif
- Figure_EV4_SD/__MACOSX/EV4A source data/EV4A individual files/._CD95-3rot.tif
- Figure_EV4_SD/__MACOSX/EV4A source data/EV4A individual files/._CD95-mark.tif
- Figure_EV4_SD/__MACOSX/EV4A source data/EV4A individual files/._ire1-1rot.tif
- Figure_EV4_SD/__MACOSX/EV4A source data/EV4A individual files/._ire1-mark.tif
- Figure_EV4_SD/__MACOSX/EV4A source data/EV4A individual files/._perk-1.tif
- Figure_EV4_SD/__MACOSX/EV4A source data/EV4A individual files/._perk-mark.tif
- Figure_EV4_SD/__MACOSX/EV4A source data/EV4A individual files/._xbp1s-3.tif
- Figure_EV4_SD/__MACOSX/EV4A source data/EV4A individual files/._xbp1s-mark.tif
- Figure_EV4_SD/__MACOSX/EV4B source data/
- Figure_EV4_SD/__MACOSX/EV4B source data/._EV4B individual files
- Figure_EV4_SD/__MACOSX/EV4B source data/._Figure EV4B source data.jpg
- Figure_EV4_SD/__MACOSX/EV4B source data/EV4B individual files/
- Figure_EV4_SD/__MACOSX/EV4B source data/EV4B individual files/._actin-1.tif
- Figure_EV4_SD/__MACOSX/EV4B source data/EV4B individual files/._actin-forXBP1s (not shown).tif
- Figure_EV4_SD/__MACOSX/EV4B source data/EV4B individual files/._actin-mark.tif
- Figure_EV4_SD/__MACOSX/EV4B source data/EV4B individual files/._cd95 mark.tif
- Figure_EV4_SD/__MACOSX/EV4B source data/EV4B individual files/._cd95-1.tif
- Figure_EV4_SD/__MACOSX/EV4B source data/EV4B individual files/._xbp1s mark.tif
- Figure_EV4_SD/__MACOSX/EV4B source data/EV4B individual files/._xbp1s-2.tif
- Figure_EV4_SD/EV4A source data/
- Figure_EV4_SD/EV4A source data/EV4A individual files/
- Figure_EV4_SD/EV4A source data/EV4A individual files/actin-1.tif
- Figure_EV4_SD/EV4A source data/EV4A individual files/actin-mark.tif
- Figure_EV4_SD/EV4A source data/EV4A individual files/CD95-3rot.tif
- Figure_EV4_SD/EV4A source data/EV4A individual files/CD95-mark.tif
- Figure_EV4_SD/EV4A source data/EV4A individual files/ire1-1rot.tif
- Figure_EV4_SD/EV4A source data/EV4A individual files/ire1-mark.tif
- Figure_EV4_SD/EV4A source data/EV4A individual files/perk-1.tif
- Figure_EV4_SD/EV4A source data/EV4A individual files/perk-mark.tif
- Figure_EV4_SD/EV4A source data/EV4A individual files/xbp1s-3.tif
- Figure_EV4_SD/EV4A source data/EV4A individual files/xbp1s-mark.tif
- Figure_EV4_SD/EV4A source data/Figure EV4A_source data.jpg
- Figure_EV4_SD/EV4B source data/
- Figure_EV4_SD/EV4B source data/EV4B individual files/
- Figure_EV4_SD/EV4B source data/EV4B individual files/actin-1.tif
- Figure_EV4_SD/EV4B source data/EV4B individual files/actin-forXBP1s (not shown).tif
- Figure_EV4_SD/EV4B source data/EV4B individual files/actin-mark.tif
- Figure_EV4_SD/EV4B source data/EV4B individual files/cd95 mark.tif
- Figure_EV4_SD/EV4B source data/EV4B individual files/cd95-1.tif
- Figure_EV4_SD/EV4B source data/EV4B individual files/xbp1s mark.tif
- Figure_EV4_SD/EV4B source data/EV4B individual files/xbp1s-2.tif
- Figure_EV4_SD/EV4B source data/Figure EV4B source data.jpg
- Appendix_S4_SD/
- Appendix_S4_SD/__MACOSX/
- Appendix_S4_SD/__MACOSX/._S4A source data SUM159 panel
- Appendix_S4_SD/__MACOSX/._S4B source data
- Appendix_S4_SD/__MACOSX/S4A source data SUM159 panel/
- Appendix_S4_SD/__MACOSX/S4A source data SUM159 panel/._Figure S4A (SUM159 panel) source data.jpg
- Appendix_S4_SD/__MACOSX/S4A source data SUM159 panel/._Individual files S4A
- Appendix_S4_SD/__MACOSX/S4A source data SUM159 panel/Individual files S4A/
- Appendix_S4_SD/__MACOSX/S4A source data SUM159 panel/Individual files S4A/._ caspase7-bottom.tif
- Appendix_S4_SD/__MACOSX/S4A source data SUM159 panel/Individual files S4A/._actin right for caspase 8 XBP1s BAX caspase3 (not shown).tif
- Appendix_S4_SD/__MACOSX/S4A source data SUM159 panel/Individual files S4A/._actin-1-mark.tif
- Appendix_S4_SD/__MACOSX/S4A source data SUM159 panel/Individual files S4A/._actin-1.tif
- Appendix_S4_SD/__MACOSX/S4A source data SUM159 panel/Individual files S4A/._actin3 (not shown) for bid bak casp9 casp7 .tif
- Appendix_S4_SD/__MACOSX/S4A source data SUM159 panel/Individual files S4A/._actin3-mark.tif
- Appendix_S4_SD/__MACOSX/S4A source data SUM159 panel/Individual files S4A/._bak-bottom.tif
- Appendix_S4_SD/__MACOSX/S4A source data SUM159 panel/Individual files S4A/._bak-mark.tif
- Appendix_S4_SD/__MACOSX/S4A source data SUM159 panel/Individual files S4A/._bid-bottom.tif
- Appendix_S4_SD/__MACOSX/S4A source data SUM159 panel/Individual files S4A/._bid-mark.tif
- Appendix_S4_SD/__MACOSX/S4A source data SUM159 panel/Individual files S4A/._caspase3_lower_left.tif
- Appendix_S4_SD/__MACOSX/S4A source data SUM159 panel/Individual files S4A/._caspase7-mark.tif
- Appendix_S4_SD/__MACOSX/S4A source data SUM159 panel/Individual files S4A/._caspase8_lower_right.tif
- Appendix_S4_SD/__MACOSX/S4A source data SUM159 panel/Individual files S4A/._caspase9-bottom.tif
- Appendix_S4_SD/__MACOSX/S4A source data SUM159 panel/Individual files S4A/._caspase9mark.tif
- Appendix_S4_SD/__MACOSX/S4A source data SUM159 panel/Individual files S4A/._fadd c8 -mark.tif
- Appendix_S4_SD/__MACOSX/S4A source data SUM159 panel/Individual files S4A/._fadd_top_right.tif
- Appendix_S4_SD/__MACOSX/S4A source data SUM159 panel/Individual files S4A/._puma caspase3-mark.tif
- Appendix_S4_SD/__MACOSX/S4A source data SUM159 panel/Individual files S4A/._puma top left.tif
- Appendix_S4_SD/__MACOSX/S4A source data SUM159 panel/Individual files S4A/._xbp1s-lowergel.tif
- Appendix_S4_SD/__MACOSX/S4A source data SUM159 panel/Individual files S4A/._xbp1s_lowergel.tif
- Appendix_S4_SD/__MACOSX/S4B source data/
- Appendix_S4_SD/__MACOSX/S4B source data/._Appendix Figure S4B sourcedata.jpg
- Appendix_S4_SD/__MACOSX/S4B source data/._S4B individual files
- Appendix_S4_SD/__MACOSX/S4B source data/S4B individual files/
- Appendix_S4_SD/__MACOSX/S4B source data/S4B individual files/._A20_top.tif
- Appendix_S4_SD/__MACOSX/S4B source data/S4B individual files/._A20top-mark.tif
- Appendix_S4_SD/__MACOSX/S4B source data/S4B individual files/._actin-1-mark.tif
- Appendix_S4_SD/__MACOSX/S4B source data/S4B individual files/._actin-1.tif
- Appendix_S4_SD/__MACOSX/S4B source data/S4B individual files/._ACTIN_top-mark.tif
- Appendix_S4_SD/__MACOSX/S4B source data/S4B individual files/._ACTIN_top.tif
- Appendix_S4_SD/__MACOSX/S4B source data/S4B individual files/._actinreload-mark.tif
- Appendix_S4_SD/__MACOSX/S4B source data/S4B individual files/._actinreload.tif
- Appendix_S4_SD/__MACOSX/S4B source data/S4B individual files/._bid-1.tif
- Appendix_S4_SD/__MACOSX/S4B source data/S4B individual files/._bid-mark.tif
- Appendix_S4_SD/__MACOSX/S4B source data/S4B individual files/._caspase8-1.tif
- Appendix_S4_SD/__MACOSX/S4B source data/S4B individual files/._caspase8-mark.tif
- Appendix_S4_SD/__MACOSX/S4B source data/S4B individual files/._ciap1-3.tif
- Appendix_S4_SD/__MACOSX/S4B source data/S4B individual files/._ciap1-mark.tif
- Appendix_S4_SD/__MACOSX/S4B source data/S4B individual files/._CYLD-1.tif
- Appendix_S4_SD/__MACOSX/S4B source data/S4B individual files/._cyld-mark.tif
- Appendix_S4_SD/__MACOSX/S4B source data/S4B individual files/._FADD-1.tif
- Appendix_S4_SD/__MACOSX/S4B source data/S4B individual files/._FADD-mark.tif
- Appendix_S4_SD/__MACOSX/S4B source data/S4B individual files/._HOIPtop-mark.tif
- Appendix_S4_SD/__MACOSX/S4B source data/S4B individual files/._HOIPtop.tif
- Appendix_S4_SD/__MACOSX/S4B source data/S4B individual files/._RIPK1-1.tif
- Appendix_S4_SD/__MACOSX/S4B source data/S4B individual files/._RIPK1-mark.tif
- Appendix_S4_SD/S4A source data SUM159 panel/
- Appendix_S4_SD/S4A source data SUM159 panel/Figure S4A (SUM159 panel) source data.jpg
- Appendix_S4_SD/S4A source data SUM159 panel/Individual files S4A/
- Appendix_S4_SD/S4A source data SUM159 panel/Individual files S4A/ caspase7-bottom.tif
- Appendix_S4_SD/S4A source data SUM159 panel/Individual files S4A/actin right for caspase 8 XBP1s BAX caspase3 (not shown).tif
- Appendix_S4_SD/S4A source data SUM159 panel/Individual files S4A/actin-1-mark.tif
- Appendix_S4_SD/S4A source data SUM159 panel/Individual files S4A/actin-1.tif
- Appendix_S4_SD/S4A source data SUM159 panel/Individual files S4A/actin3 (not shown) for bid bak casp9 casp7 .tif
- Appendix_S4_SD/S4A source data SUM159 panel/Individual files S4A/actin3-mark.tif
- Appendix_S4_SD/S4A source data SUM159 panel/Individual files S4A/bak-bottom.tif
- Appendix_S4_SD/S4A source data SUM159 panel/Individual files S4A/bak-mark.tif
- Appendix_S4_SD/S4A source data SUM159 panel/Individual files S4A/bid-bottom.tif
- Appendix_S4_SD/S4A source data SUM159 panel/Individual files S4A/bid-mark.tif
- Appendix_S4_SD/S4A source data SUM159 panel/Individual files S4A/caspase3_lower_left.tif
- Appendix_S4_SD/S4A source data SUM159 panel/Individual files S4A/caspase7-mark.tif
- Appendix_S4_SD/S4A source data SUM159 panel/Individual files S4A/caspase8_lower_right.tif
- Appendix_S4_SD/S4A source data SUM159 panel/Individual files S4A/caspase9-bottom.tif
- Appendix_S4_SD/S4A source data SUM159 panel/Individual files S4A/caspase9mark.tif
- Appendix_S4_SD/S4A source data SUM159 panel/Individual files S4A/fadd c8 -mark.tif
- Appendix_S4_SD/S4A source data SUM159 panel/Individual files S4A/fadd_top_right.tif
- Appendix_S4_SD/S4A source data SUM159 panel/Individual files S4A/puma caspase3-mark.tif
- Appendix_S4_SD/S4A source data SUM159 panel/Individual files S4A/puma top left.tif
- Appendix_S4_SD/S4A source data SUM159 panel/Individual files S4A/xbp1s-lowergel.tif
- Appendix_S4_SD/S4A source data SUM159 panel/Individual files S4A/xbp1s_lowergel.tif
- Appendix_S4_SD/S4B source data/
- Appendix_S4_SD/S4B source data/Appendix Figure S4B sourcedata.jpg
- Appendix_S4_SD/S4B source data/S4B individual files/
- Appendix_S4_SD/S4B source data/S4B individual files/A20_top.tif
- Appendix_S4_SD/S4B source data/S4B individual files/A20top-mark.tif
- Appendix_S4_SD/S4B source data/S4B individual files/actin-1-mark.tif
- Appendix_S4_SD/S4B source data/S4B individual files/actin-1.tif
- Appendix_S4_SD/S4B source data/S4B individual files/ACTIN_top-mark.tif
- Appendix_S4_SD/S4B source data/S4B individual files/ACTIN_top.tif
- Appendix_S4_SD/S4B source data/S4B individual files/actinreload-mark.tif
- Appendix_S4_SD/S4B source data/S4B individual files/actinreload.tif
- Appendix_S4_SD/S4B source data/S4B individual files/bid-1.tif
- Appendix_S4_SD/S4B source data/S4B individual files/bid-mark.tif
- Appendix_S4_SD/S4B source data/S4B individual files/caspase8-1.tif
- Appendix_S4_SD/S4B source data/S4B individual files/caspase8-mark.tif
- Appendix_S4_SD/S4B source data/S4B individual files/ciap1-3.tif
- Appendix_S4_SD/S4B source data/S4B individual files/ciap1-mark.tif
- Appendix_S4_SD/S4B source data/S4B individual files/CYLD-1.tif
- Appendix_S4_SD/S4B source data/S4B individual files/cyld-mark.tif
- Appendix_S4_SD/S4B source data/S4B individual files/FADD-1.tif
- Appendix_S4_SD/S4B source data/S4B individual files/FADD-mark.tif
- Appendix_S4_SD/S4B source data/S4B individual files/HOIPtop-mark.tif
- Appendix_S4_SD/S4B source data/S4B individual files/HOIPtop.tif
- Appendix_S4_SD/S4B source data/S4B individual files/RIPK1-1.tif
- Appendix_S4_SD/S4B source data/S4B individual files/RIPK1-mark.tif
